# Supplementary material for: NUP-98 Rearrangements Led to the Identification of Candidate Biomarkers for Primary Induction Failure in Pediatric Acute Myeloid Leukemia
Source: Int J Mol Sci. 2021 Apr 27;22(9):4575. doi: 10.3390/ijms22094575 (PMC8123909; doi:10.3390/ijms22094575)
Supplement: Supplementary file 1 [file ijms-22-04575-s001.zip]

Archive with 2 entries (2 files):
- 02 Figures Supplementary AMLPIF FINAL apr 22 21.pdf
- 03 Tables Supplementary AMLPIF FINAL apr 22 21.pdf
